# Supplementary material for: Escherichia coli Causing Recurrent Urinary Tract Infections: Comparison to Non-Recurrent Isolates and Genomic Adaptation in Recurrent Infections
Source: Microorganisms. 2021 Jun 30;9(7):1416. doi: 10.3390/microorganisms9071416 (PMC8303582; doi:10.3390/microorganisms9071416)
Supplement: Supplementary file 1 [file microorganisms-09-01416-s001.zip]

Archive with 1 entries (1 files):
- microorganisms-1214379-supplementary.pdf
